# Supplementary material for: Genetic diversity of Norway spruce ecotypes assessed by GBS-derived SNPs
Source: Sci Rep. 2021 Nov 30;11:23119. doi: 10.1038/s41598-021-02545-z (PMC8632914; doi:10.1038/s41598-021-02545-z)
Supplement: Supplementary file 1 — Supplementary Information. [file 41598_2021_2545_MOESM1_ESM.zip › supplementary information/Supplementary files legend.txt]

Table S1. A correlation coefficient of selected SNPs and climatic variables. For each SNP, the highest correlation among variables is present; p values calculated by permutation test (100,000 randomizations), adjusted alpha = 0.00036, significant correlation in bold)

Table S2. IDs and GPS coordinates of individual trees and their ecotypic membership based on morphological characteristics and sampling area

Figure S1. Low-elevation form

Figure S2. Medium-elevation form

Figure S3. High-elevation form

Figure S4. Principal Component Analysis of selected climatic variables for a single tree stands. Description of climatic variables is to be found in Table 2.

Figure S5. Graph for Evanno´s deltaK. The peak for K = 2 is a more likely consequence of population substructure. Therefore, the second-highest peak, K = 5, was considered for the analysis.
