# Supplementary material for: Genetic diversity of Norway spruce ecotypes assessed by GBS-derived SNPs
Source: Sci Rep. 2021 Nov 30;11:23119. doi: 10.1038/s41598-021-02545-z (PMC8632914; doi:10.1038/s41598-021-02545-z)
Supplement: Supplementary file 1 — Supplementary Information. [file 41598_2021_2545_MOESM1_ESM.zip › supplementary information/Table S1_A correlation coefficient of selected SNPs and climatic variables.xlsx]

## Sheet: List1
SNP name	predictor	correlation	p value
S5_923336575	bio4	0.2314	<0.0001
S2_7897053	bio6	0.0802	0.0901
S1_345483060	bio6	0.0892	0.0606
S3_259228149	bio6	0.0894	0.0598
S4_1718099546	bio6	-0.0711	0.1345
S4_709693026	bio6	-0.2478	<0.0001
S4_1804798937	bio6	-0.2023	<0.0001
S1_1829440991	bio6	-0.0767	0.1045
S2_1917251230	bio12	-0.2335	<0.0001
S1_83337263	bio12	-0.2298	<0.0001
S1_67935476	bio15	-0.0945	0.0465
S3_1076061019	bio15	-0.0747	0.1141
S5_407634461	bio15	-0.0915	0.0541
S3_1483688504	bio15	-0.0898	0.0552
S3_809725349	bio15	-0.0936	0.0466
S2_501715738	bio15	0.0804	0.0896
S1_1323411395	bio15	0.1114	0.0181
S1_1323106075	bio15	0.1296	0.0062
S5_145884066	bio15	-0.0524	0.2662
S6_117355503	bio15	-0.1245	0.0077
Table S1. A correlation coefficient of selected SNPs and climatic variables. For each SNP, the highest correlation among variables is present; p values calculated by permutation test (100,000 randomizations), adjusted alpha = 0.00036, significant correlation in bold)
