# Supplementary material for: Genetic diversity of Norway spruce ecotypes assessed by GBS-derived SNPs
Source: Sci Rep. 2021 Nov 30;11:23119. doi: 10.1038/s41598-021-02545-z (PMC8632914; doi:10.1038/s41598-021-02545-z)
Supplement: Supplementary file 1 — Supplementary Information. [file 41598_2021_2545_MOESM1_ESM.zip › supplementary information/Table S2_Individual samples_GPS coordinates.xlsx]

## Sheet: List1
	ID	Group	GPS coordinates
1	sm_1	medium	50.7821859978139 15.2496880386025 729.15448
2	sm_10	medium	50.7836300320923 15.2465620078146 702.486084
3	sm_100	medium	50.7932610064745 15.2473049797118 788.554749
4	sm_101	medium	50.7940199878067 15.2465169969946 765.498962
5	sm_102	medium	50.7940179761499 15.2464040089399 761.133911
6	sm_103	medium	50.7944649830461 15.2462539728731 765.943726
7	sm_104	medium	50.7947910390794 15.2462480217218 769.088928
8	sm_105	medium	50.7949659693986 15.2461229637265 769.591675
9	sm_106	medium	50.7951740082353 15.2459350414574 769.092712
10	sm_107	medium	50.7953569851816 15.2462089620531 775.399109
11	sm_108	medium	50.7955719809979 15.2460669726133 776.315796
12	sm_109	medium	50.7957449834794 15.24633301422 786.002808
13	sm_11	medium	50.783911999315 15.2468680310994 701.410889
14	sm_110	medium	50.7955380342901 15.2466999739408 786.724121
15	sm_111	medium	50.7952129840851 15.2470130380243 786.914978
16	sm_112	medium	50.7950819749385 15.2476150263101 791.865234
17	sm_113	medium	50.7950669713318 15.2470449730754 784.646667
18	sm_114	medium	50.7929219584912 15.2452160418034 712.047119
19	sm_115	medium	50.7930829748511 15.2449149638414 727.973816
20	sm_116	medium	50.7928160112351 15.2443760074675 724.663147
21	sm_117	medium	50.7929060328752 15.2441719919443 737.791687
22	sm_118	medium	50.7928689848632 15.2439979836345 739.028687
23	sm_119	medium	50.7927089743316 15.243668993935 745.684082
24	sm_12	medium	50.7840030267835 15.246465029195 693.304565
25	sm_120	medium	50.7923730276525 15.2431769762188 742.497559
26	sm_121	medium	50.7923049665987 15.2435720153153 732.46814
27	sm_122	medium	50.7921990193427 15.2437969855964 723.312988
28	sm_123	medium	50.7886190246791 15.2883659955114 794.678101
29	sm_124	medium	50.7889190129936 15.2887689974159 806.303467
30	sm_125	medium	50.7890350185335 15.2891649585217 814.095276
31	sm_126	medium	50.7890340127051 15.2895439881831 815.59314
32	sm_127	medium	50.7886930368841 15.2896309923381 811.22168
33	sm_128	medium	50.7884829863906 15.2901009656489 812.465271
34	sm_129	medium	50.7881639711559 15.2901830244809 808.900024
35	sm_13	medium	50.7839649729431 15.2461330220103 683.540405
36	sm_130	medium	50.7881290186197 15.2895940281451 800.547302
37	sm_131	medium	50.7881779689342 15.2890860009938 795.325195
38	sm_132	medium	50.7883649691939 15.2884199749678 787.124634
39	sm_133	medium	50.7882339600474 15.2869030181319 761.432983
40	sm_134	medium	50.7880379911512 15.2869290020317 764.933472
41	sm_135	medium	50.7878010347486 15.2868519723415 767.725281
42	sm_136	medium	50.7879059761763 15.2865779679269 775.747253
43	sm_137	medium	50.7882079761475 15.2864679973572 774.815674
44	sm_138	medium	50.788409980014 15.2867480367422 766.194275
45	sm_139	medium	50.7886750157923 15.2866959851235 765.718079
46	sm_14	medium	50.7837130129337 15.2460109815001 683.242493
47	sm_140	medium	50.7889259699732 15.286432961002 771.288269
48	sm_141	medium	50.7888740021735 15.286136996001 779.53949
49	sm_142	medium	50.7890080288053 15.2864270098507 781.476562
50	sm_143	medium	50.7760009914637 15.2954330295324 663.570251
51	sm_144	medium	50.7760930247605 15.295794038102 667.6604
52	sm_145	medium	50.7761530391872 15.2960249595344 671.589905
53	sm_146	medium	50.7761859800667 15.2964329905808 680.672729
54	sm_147	medium	50.775920022279 15.2964429650456 683.485291
55	sm_148	medium	50.7761849742383 15.296830041334 690.329041
56	sm_149	medium	50.7760409731418 15.296896006912 693.965454
57	sm_150	medium	50.7758689764887 15.2966680191457 688.758484
58	sm_151	medium	50.7758269831538 15.296356966719 675.572876
59	sm_152	medium	50.7758770231158 15.2960679586977 665.88916
60	sm_16	medium	50.7774860132486 15.2617960330099 718.716187
61	sm_17	medium	50.7777010090649 15.2620899863541 730.820374
62	sm_18	medium	50.777918016538 15.2620279602706 735.853577
63	sm_19	medium	50.7781589962542 15.2620970271528 744.336243
64	sm_2	medium	50.7820000033826 15.249329963699 725.659729
65	sm_20	medium	50.7787400297821 15.2621899824589 747.644287
66	sm_201	low	50.8827049657702 14.3924409616739 321.285065
67	sm_202	low	50.8827189635485 14.3926199991256 329.67923
68	sm_203	low	50.8827939815819 14.3930580373853 332.18277
69	sm_204	low	50.8828619588166 14.3930290360004 341.58194
70	sm_205	low	50.882826000452 14.3932430259883 334.884796
71	sm_206	low	50.8827899582684 14.3936379812658 340.848206
72	sm_207	low	50.880893971771 14.3915300164372 311.938354
73	sm_208	low	50.8810099773109 14.391688015312 312.252808
74	sm_21	medium	50.778345996514 15.2624789904803 748.952026
75	sm_210	low	50.8812979795039 14.3917849939317 310.314148
76	sm_211	low	50.8798599801958 14.3841059971601 298.487213
77	sm_212	low	50.8795839641243 14.3840749841183 300.022308
78	sm_213	low	50.8806460350752 14.3801720347255 292.469086
79	sm_214	low	50.8810089714825 14.3803720269352 294.969147
80	sm_215	low	50.8810890186578 14.3800469767302 295.729736
81	sm_216	low	50.8813869953156 14.3795869778842 295.545776
82	sm_217	low	50.8820670191199 14.3794599920511 295.658081
83	sm_218	low	50.8822639938444 14.3795559648424 293.706146
84	sm_22	medium	50.7784400414675 15.2627560123801 757.455139
85	sm_220	low	50.8867520000786 14.3731630034745 276.370117
86	sm_221	low	50.8866929914802 14.3729350157082 276.064545
87	sm_222	low	50.888973036781 14.3758290354162 274.970459
88	sm_223	low	50.888988962397 14.3762349709868 276.186157
89	sm_224	low	50.8890690095723 14.3765750247985 278.4617
90	sm_225	low	50.8890039660037 14.3770269770175 285.074005
91	sm_226	low	50.8890410140157 14.3774129636586 284.437805
92	sm_227	low	50.8891389984637 14.3775449786335 291.809753
93	sm_229	low	50.8888059854507 14.3779530096799 282.607086
94	sm_23	medium	50.7785329967737 15.2630929648876 761.264709
95	sm_230	low	50.8887329790741 14.3787559960037 282.454102
96	sm_231	low	50.8887179754674 14.3789930362254 282.783295
97	sm_232	low	50.8887550234795 14.3791450001299 285.133087
98	sm_233	low	50.8888280298561 14.3796250317246 284.607239
99	sm_235	low	50.8890059776604 14.3799430411309 286.039429
100	sm_236	low	50.8892079815269 14.3799850344658 289.439728
101	sm_237	low	50.8890239987522 14.3801280297339 285.830139
102	sm_238	low	50.8890300337225 14.3803400080651 284.771362
103	sm_239	low	50.8698649797589 14.3352379929274 286.677704
104	sm_24	medium	50.7784780114889 15.2636750042439 769.879761
105	sm_240	low	50.8699290174991 14.3355489615351 282.786926
106	sm_241	low	50.8701450191438 14.335606964305 281.864716
107	sm_243	low	50.8699600305408 14.3361419811845 274.186615
108	sm_244	low	50.8698140177876 14.3359079584479 280.270447
109	sm_245	low	50.8696570247412 14.3353099934757 287.562927
110	sm_247	low	50.8696120139211 14.3345569632947 275.6604
111	sm_248	low	50.8693280350417 14.3344550393522 271.735016
112	sm_249	low	50.869061993435 14.3339320085943 268.259155
113	sm_25	medium	50.7783060148358 15.2637549676001 769.953552
114	sm_250	low	50.8691629953682 14.3334730155766 260.620392
115	sm_251	low	50.8804809954017 14.3785639666021 302.810211
116	sm_252	low	50.881049958989 14.3776550330222 326.428436
117	sm_253	low	50.8808679878712 14.3771149870008 330.707336
118	sm_254	low	50.8806359767914 14.376895967871 338.561768
119	sm_255	low	50.8806290198117 14.3763259984553 341.472931
120	sm_256	low	50.8805099967867 14.375127973035 342.216156
121	sm_257	low	50.8806300256401 14.3750810343772 338.485657
122	sm_258	low	50.8806809876114 14.3748360313475 343.399628
123	sm_259	low	50.8807639684528 14.3745389766991 348.123779
124	sm_26	medium	50.7785940170288 15.2640699595213 784.247253
125	sm_260	low	50.880051003769 14.3703819718212 391.216034
126	sm_261	low	50.8802209887654 14.370133029297 386.085419
127	sm_262	low	50.8802440389991 14.3697560112923 383.964417
128	sm_263	low	50.880027031526 14.3695730343461 389.240234
129	sm_264	low	50.8796749915928 14.3694509938359 397.635925
130	sm_265	low	50.8796169888228 14.3695769738406 398.720886
131	sm_266	low	50.8793979696929 14.369778977707 406.622894
132	sm_267	low	50.8791780285537 14.3691319786012 416.900391
133	sm_268	low	50.8793529588729 14.3686859775335 409.537292
134	sm_269	low	50.8797599840909 14.3684650305659 385.550018
135	sm_27	medium	50.7787350006402 15.2637790236622 784.035461
136	sm_270	low	50.8794340118766 14.3733459804207 375.533386
137	sm_271	low	50.8796380273998 14.374285005033 364.608795
138	sm_272	low	50.879422025755 14.374625980854 363.614502
139	sm_273	low	50.8795009832829 14.3748950399458 358.80481
140	sm_274	low	50.8784059714526 14.3786160182208 284.448792
141	sm_275	low	50.885970974341 14.3554959632456 285.103607
142	sm_276	low	50.8858129754663 14.35516403988 288.080505
143	sm_277	low	50.8855659607798 14.3550580088049 287.807251
144	sm_278	low	50.8854279946536 14.3545020371675 290.204773
145	sm_279	low	50.885421037674 14.3541220016778 292.907532
146	sm_28	medium	50.7788609806448 15.2633460145444 781.334717
147	sm_280	low	50.8855440001935 14.3537400383502 296.226288
148	sm_281	low	50.8853559941053 14.3551620282233 293.073151
149	sm_282	low	50.8862619940192 14.3560840375721 284.21936
150	sm_283	low	50.8869949914515 14.3575200252235 268.657837
151	sm_284	low	50.8841459825635 14.3563869595528 279.588959
152	sm_285	low	50.8828539960086 14.3538469914347 284.32135
153	sm_286	low	50.8774360176176 14.3442590162158 298.330841
154	sm_287	low	50.8775950223207 14.3445229623467 298.304352
155	sm_288	low	50.8757489919662 14.3409009743482 303.812164
156	sm_289	low	50.8723679836839 14.3438639771193 353.814972
157	sm_29	medium	50.7791919820011 15.263138981536 780.585083
158	sm_290	low	50.8742580190301 14.3254139833152 265.367218
159	sm_291	low	50.8726709894836 14.2861799709499 273.011841
160	sm_292	low	50.8731719758362 14.2858750373125 272.339203
161	sm_293	low	50.8729490172118 14.2858039587736 272.648438
162	sm_294	low	50.8724760264158 14.2854680120945 266.946747
163	sm_295	low	50.872177965939 14.2855209857225 261.809692
164	sm_296	low	50.8717499859631 14.2854479793459 253.963333
165	sm_297	low	50.8717319648713 14.2849940154701 250.679321
166	sm_298	low	50.8719270117581 14.284538961947 254.834656
167	sm_299	low	50.8716799970716 14.2842900194228 249.676102
168	sm_3	medium	50.7823089603335 15.2492080070078 730.77533
169	sm_30	medium	50.7793199736625 15.2630130015314 795.11969
170	sm_300	low	50.8719720225781 14.28391803056 240.252609
171	sm_301	low	50.8721470367163 14.2838460300118 247.526199
172	sm_302	low	50.8722929656506 14.2835600394756 255.344223
173	sm_303	low	50.8726869989187 14.2843439988792 266.013885
174	sm_304	low	50.8728409744799 14.284148029983 265.618774
175	sm_305	low	50.8729889988899 14.2842020094395 262.996948
176	sm_306	low	50.8728810399771 14.2844549752772 266.889709
177	sm_307	low	50.8731630071998 14.2846549674869 266.388672
178	sm_308	low	50.8732879813761 14.2843999899924 257.584137
179	sm_309	low	50.8734059985727 14.2838799767196 244.297119
180	sm_31	medium	50.7793789822608 15.2635640278459 802.520935
181	sm_310	low	50.8736140374094 14.2835469637066 243.754654
182	sm_311	low	50.8501079957932 14.348162971437 245.205978
183	sm_312	low	50.8502020407468 14.3484130036086 260.633057
184	sm_313	low	50.8504049666226 14.3491419777274 289.368652
185	sm_314	low	50.8509109821171 14.3471380323172 303.357758
186	sm_315	low	50.8509020134807 14.3464389815927 283.077637
187	sm_316	low	50.8510190248489 14.3460420146585 260.787903
188	sm_317	low	50.8508030232042 14.3453950155526 234.609055
189	sm_318	low	50.8506969921291 14.3450119625777 217.785538
190	sm_319	low	50.8510679751635 14.344795960933 199.341583
191	sm_32	medium	50.7796829938889 15.263781035319 815.361938
192	sm_320	low	50.8514380361885 14.3434260226786 198.844437
193	sm_321	low	50.8520380128175 14.3424160033464 201.089478
194	sm_322	low	50.8525840099901 14.3420969881117 200.868423
195	sm_323	low	50.8532689791173 14.3400649633259 200.382385
196	sm_324	low	50.8534129802138 14.339652992785 200.093109
197	sm_325	low	50.8537449873984 14.3396020308137 198.607788
198	sm_326	low	50.8537800237536 14.3391840253025 198.827728
199	sm_327	low	50.854069031775 14.338846988976 194.36145
200	sm_329	low	50.8542589657009 14.3384370300919 206.190598
201	sm_33	medium	50.7796850055456 15.2641619928181 821.715271
202	sm_330	low	50.8541309740394 14.3367759883404 214.421478
203	sm_331	low	50.8541360031813 14.3360760156065 204.936188
204	sm_333	low	50.8549620397389 14.3351300340146 205.78154
205	sm_334	low	50.8546459581703 14.3345070071518 202.681274
206	sm_335	low	50.855067986995 14.334731977433 206.742416
207	sm_336	low	50.8480850234628 14.3512480147183 223.18837
208	sm_337	low	50.8487030211836 14.3510709889233 211.201248
209	sm_338	low	50.8508509676903 14.360825009644 206.214066
210	sm_339	low	50.8505209721625 14.360129982233 205.750137
211	sm_34	medium	50.7794300280511 15.2645390108228 827.230347
212	sm_340	low	50.8513520378619 14.3624950200319 204.759827
213	sm_341	low	50.8512740023434 14.3681399803609 206.266113
214	sm_343	low	50.9124459698796 14.4558219797909 354.667145
215	sm_344	low	50.9121159743518 14.4554430339485 354.63739
216	sm_346	low	50.9115660376847 14.4544669613242 348.215668
217	sm_347	low	50.9117390401661 14.453359041363 349.544373
218	sm_348	low	50.9121680259705 14.4529650080949 355.256439
219	sm_349	low	50.9114640299231 14.453930016607 354.302612
220	sm_35	medium	50.7811830192804 15.2486670389771 719.263184
221	sm_350	low	50.9210100118071 14.4162909965962 307.263824
222	sm_351	low	50.9227289725095 14.4091190211475 304.058563
223	sm_352	low	50.9233769774437 14.4086430128664 301.662018
224	sm_354	low	50.922894012183 14.4043180346489 299.659119
225	sm_355	low	50.9166439622641 14.4369859993458 326.559052
226	sm_356	low	50.9159149881452 14.4380639959127 333.065704
227	sm_357	low	50.9157559834421 14.4406570214778 337.790283
228	sm_358	low	50.9146209899336 14.4432229734957 339.477539
229	sm_359	low	50.9119859710336 14.4484920054674 348.87915
230	sm_36	medium	50.7815290242434 15.2487900014967 721.559387
231	sm_37	medium	50.7815509848297 15.2486249618232 723.618896
232	sm_38	medium	50.7816509809345 15.2480649668723 730.952148
233	sm_39	medium	50.7817310281098 15.2485890034586 726.449219
234	sm_4	medium	50.7824620138854 15.2494359947741 736.438782
235	sm_40	medium	50.7820789609104 15.2484480198473 740.121399
236	sm_401	high	50.7650999911129 15.5075230076909 1026.957886
237	sm_402	high	50.7649340294302 15.5073719657958 1025.579956
238	sm_403	high	50.7647549919784 15.5078540090472 1027.358765
239	sm_404	high	50.7646130025387 15.5081219784915 1028.520142
240	sm_405	high	50.764717021957 15.5087740067393 1048.042969
241	sm_406	high	50.7643250003457 15.5091820377856 1044.722778
242	sm_407	high	50.7639420311898 15.5087709892541 1052.398926
243	sm_408	high	50.7641130220145 15.5083290114999 1047.896118
244	sm_409	high	50.7640540134162 15.5107900220901 1075.566406
245	sm_41	medium	50.78139600344 15.2480770368129 716.071655
246	sm_410	high	50.7639670092613 15.510589024052 1066.685547
247	sm_411	high	50.7636500056833 15.5116999614984 1079.263184
248	sm_412	high	50.7633520290256 15.5118479859084 1073.932739
249	sm_413	high	50.7634179946035 15.513060009107 1105.229858
250	sm_414	high	50.763311041519 15.513525037095 1109.93689
251	sm_416	high	50.763257984072 15.5137690342963 1117.013428
252	sm_417	high	50.7629650365561 15.5139909870923 1117.491089
253	sm_418	high	50.7628539763391 15.514067010954 1116.580811
254	sm_419	high	50.762888006866 15.5143410153687 1127.884766
255	sm_42	medium	50.7811479829252 15.2482409868389 704.796448
256	sm_420	high	50.7630259729922 15.5145069770515 1132.375732
257	sm_421	high	50.7628790382296 15.5146420095116 1130.971802
258	sm_422	high	50.7624620385468 15.5144639778882 1123.400391
259	sm_423	high	50.7622720208019 15.5138800106943 1109.825317
260	sm_424	high	50.7622919697315 15.513976989314 1110.899292
261	sm_425	high	50.7623290177435 15.5134190060198 1097.006958
262	sm_426	high	50.7624539919198 15.5133729893714 1098.151367
263	sm_427	high	50.7623669877648 15.5130480229855 1092.84021
264	sm_428	high	50.7620960008353 15.5128119885921 1087.072998
265	sm_429	high	50.7621840108186 15.5126190371811 1093.897705
266	sm_43	medium	50.7809080090374 15.2483129873872 696.12616
267	sm_430	high	50.7620550133288 15.5121390055865 1105.608398
268	sm_431	high	50.7624509744346 15.5120990239084 1091.027588
269	sm_432	high	50.7623099908233 15.5114869773388 1098.219238
270	sm_433	high	50.7624160218984 15.5112159904093 1097.530273
271	sm_434	high	50.762275038287 15.5109989829361 1104.391846
272	sm_435	high	50.762444017455 15.510929999873 1098.800781
273	sm_436	high	50.7622870244086 15.5107649601996 1103.815186
274	sm_437	high	50.761942025274 15.5104959849268 1115.236816
275	sm_438	high	50.7617319747806 15.5102809891105 1122.289673
276	sm_439	high	50.7614589761943 15.510366987437 1131.598389
277	sm_44	medium	50.7806439790875 15.2486449945718 686.538086
278	sm_440	high	50.7613650150597 15.5100239999592 1133.921631
279	sm_441	high	50.7611459959298 15.5101919732988 1139.65979
280	sm_443	high	50.7605900242925 15.5100029613823 1154.18042
281	sm_444	high	50.7606109790504 15.5102740321308 1154.853271
282	sm_445	high	50.7601389940828 15.5102509818971 1168.694336
283	sm_446	high	50.7599489763379 15.5100809969008 1173.942383
284	sm_447	high	50.7596150413156 15.5104140099138 1179.442871
285	sm_448	high	50.7595059927553 15.5105369724333 1186.820923
286	sm_449	high	50.7595749758184 15.5109709873796 1179.894287
287	sm_45	medium	50.7889470085502 15.2404550369829 656.798584
288	sm_450	high	50.7594080083072 15.5109399743378 1186.493042
289	sm_451	high	50.7592840399593 15.5112240370363 1189.581177
290	sm_452	high	50.7591940183192 15.511616980657 1189.818237
291	sm_453	high	50.759077006951 15.5119299609214 1189.667603
292	sm_454	high	50.758966030553 15.5117589700967 1195.86145
293	sm_455	high	50.7589770108461 15.5114899948239 1199.156372
294	sm_456	high	50.758707029745 15.5116110295057 1204.770264
295	sm_457	high	50.7584139984101 15.5117660108954 1212.006104
296	sm_458	high	50.7580809853971 15.5119100119919 1220.519165
297	sm_459	high	50.7578389998525 15.5122759658843 1224.462036
298	sm_46	medium	50.788907026872 15.2401859778911 676.508362
299	sm_460	high	50.7576639857143 15.5125430133194 1223.43396
300	sm_461	high	50.757539011538 15.5126659758389 1226.489868
301	sm_462	high	50.7576739601791 15.5132709816098 1212.307495
302	sm_463	high	50.7577479723841 15.5136879812926 1204.518188
303	sm_464	high	50.7577799912542 15.5139759834856 1197.582642
304	sm_465	high	50.7579619623721 15.514206988737 1187.621216
305	sm_466	high	50.7581480406225 15.5140469782054 1184.537354
306	sm_467	high	50.7583939656615 15.5142169632018 1173.958496
307	sm_468	high	50.7582440134138 15.5146130081266 1171.507446
308	sm_469	high	50.7584350369871 15.5148600228131 1159.195679
309	sm_47	medium	50.7889460027218 15.240125041455 681.32019
310	sm_470	high	50.7587330136448 15.5146769620478 1155.263916
311	sm_471	high	50.7589269708842 15.5145209748298 1151.607788
312	sm_472	high	50.7590680383146 15.5146969947964 1143.993896
313	sm_473	high	50.7592120394111 15.5143479723483 1148.027588
314	sm_474	high	50.7593650091439 15.5143599584699 1140.519531
315	sm_475	high	50.7596759777516 15.5144329648465 1129.784668
316	sm_476	high	50.7597919832915 15.5147829931229 1118.455078
317	sm_477	high	50.7599489763379 15.5144140217453 1121.355591
318	sm_478	high	50.7599799893796 15.5140370037407 1126.208618
319	sm_479	high	50.760261034593 15.5139140412211 1119.478027
320	sm_48	medium	50.7890149857849 15.2397419884801 696.474915
321	sm_480	high	50.7603679876775 15.5134269688278 1125.589233
322	sm_481	high	50.7599489763379 15.5144140217453 1121.355591
323	sm_482	high_2	50.732934018597 15.7623829878867 1130.387451
324	sm_485	high_2	50.7333390321583 15.7621890306473 1125.422363
325	sm_486	high_2	50.7330760080367 15.7624900247902 1123.150513
326	sm_487	high_2	50.7337990310043 15.7620219793171 1122.661987
327	sm_488	high_2	50.7339659985155 15.7620120048523 1123.368164
328	sm_489	high_2	50.7346030231565 15.7618160359561 1142.076538
329	sm_49	medium	50.7886620238423 15.2397809643298 700.312805
330	sm_490	high_2	50.7345770392567 15.7621219754219 1135.49707
331	sm_491	high_2	50.7346180267632 15.7622109912336 1133.854492
332	sm_492	high_2	50.7346559967846 15.7624450139701 1134.421753
333	sm_493	high_2	50.7353719789535 15.7626210339367 1149.705078
334	sm_494	high_2	50.7355889864266 15.7627310045063 1153.620239
335	sm_497	high_2	50.7361110113561 15.7631459925324 1163.557617
336	sm_498	high_2	50.7362329680473 15.7632490061224 1162.501343
337	sm_499	high_2	50.7364339660853 15.763211036101 1164.961548
338	sm_5	medium	50.7824559789151 15.249070962891 743.540527
339	sm_50	medium	50.7884170208126 15.2395109832287 708.775818
340	sm_500	high_2	50.7366870157421 15.7632129639387 1159.666748
341	sm_501	high_2	50.7368239760399 15.7629689667374 1165.022217
342	sm_502	high_2	50.7370460126549 15.7625099737197 1170.669189
343	sm_503	high_2	50.7370839826763 15.7622990012169 1181.492065
344	sm_504	high_2	50.7372729945928 15.7623140048236 1173.414185
345	sm_505	high_2	50.7372740004212 15.7623620331287 1168.120605
346	sm_506	high_2	50.7375100348145 15.7619779743254 1176.199219
347	sm_507	high_2	50.7375520281494 15.7621140126139 1180.245483
348	sm_508	high_2	50.7377039920539 15.7625659648329 1189.576904
349	sm_509	high_2	50.7374989707023 15.7628800347447 1188.69104
350	sm_51	medium	50.7882369775325 15.2394570037723 710.555359
351	sm_510	high_2	50.7375680375844 15.7631050050259 1194.53772
352	sm_511	high_2	50.7376459892839 15.7633999641985 1202.924194
353	sm_512	high_2	50.7374910078943 15.7634660135955 1198.941162
354	sm_513	high_2	50.7373149879277 15.7636660058051 1191.771851
355	sm_514	high_2	50.7371880020946 15.763499038294 1181.479248
356	sm_517	high_2	50.7369229663163 15.7633100263774 1159.749146
357	sm_518	high_2	50.7367649674416 15.7634879741818 1159.767822
358	sm_519	high_2	50.7372009940445 15.7630620058626 1168.977051
359	sm_52	medium	50.7885359600186 15.2390219829977 723.303894
360	sm_520	high_2	50.7372770179063 15.7627880014479 1167.807617
361	sm_521	high_2	50.7373470067978 15.7627040147781 1170.088623
362	sm_522	high_2	50.7374240364879 15.7624509651214 1171.357666
363	sm_523	high_2	50.7375930156559 15.7622079737484 1178.952026
364	sm_524	high_2	50.7377790100873 15.7619400043041 1182.167236
365	sm_525	high_2	50.7377640064806 15.7615919876844 1177.509033
366	sm_526	high_2	50.7378810178488 15.7614370062947 1188.818848
367	sm_527	high_2	50.7379270344973 15.7612479943782 1196.906738
368	sm_528	high_2	50.7381169684231 15.7612889818847 1206.678101
369	sm_529	high_2	50.7381840236485 15.7611370179802 1211.928589
370	sm_53	medium	50.7889460027218 15.2388359885663 728.30658
371	sm_530	high_2	50.7385099958628 15.7609490118921 1225.942505
372	sm_531	high_2	50.7104669976979 15.7623499631882 1141.474487
373	sm_532	high_2	50.7104079890996 15.7624849956483 1135.755371
374	sm_533	high_2	50.7103609666228 15.7627770211548 1136.740479
375	sm_534	high_2	50.7103550154716 15.7630849722773 1135.943726
376	sm_535	high_2	50.7100690249354 15.763322012499 1124.794312
377	sm_536	high_2	50.7097159791738 15.7636189833283 1115.687256
378	sm_537	high_2	50.709512969479 15.7635660097003 1126.655518
379	sm_538	high_2	50.7210730388761 15.7571660075337 1201.052856
380	sm_539	high_2	50.7217209599912 15.7572789955884 1224.274414
381	sm_54	medium	50.788751039654 15.2383090183139 728.338928
382	sm_540	high_2	50.7218659669161 15.7568210083991 1230.936523
383	sm_541	high_2	50.7221170049161 15.7570540253073 1237.632568
384	sm_542	high_2	50.7223080284894 15.7568159792572 1244.130615
385	sm_543	high_2	50.7220569904894 15.7566340081394 1240.036499
386	sm_544	high_2	50.7218760251999 15.7566820364445 1234.05481
387	sm_545	high_2	50.7216379791498 15.7565149851143 1227.654419
388	sm_546	high_2	50.7212039642036 15.7561819721013 1214.567261
389	sm_547	high_2	50.720443977043 15.7558180298656 1195.365845
390	sm_548	high_2	50.7204400375485 15.7556639704853 1199.511597
391	sm_549	high_2	50.7205790095031 15.7555830013007 1194.984253
392	sm_55	medium	50.7891439832747 15.238407002762 736.829773
393	sm_550	high_2	50.7207990344614 15.7546530291438 1210.084595
394	sm_552	high_2	50.7212300319225 15.7542220316827 1230.265625
395	sm_554	high_2	50.7212609611452 15.75470097363 1228.781738
396	sm_555	high_2	50.7203800231218 15.756328990683 1186.6875
397	sm_556	high_2	50.7205370161682 15.7563930284232 1188.332275
398	sm_557	high_2	50.7205830328166 15.7573039736599 1186.377319
399	sm_559	high_2	50.7206479925662 15.7576750405133 1187.003784
400	sm_56	medium	50.789364008233 15.2386889699847 734.414185
401	sm_57	medium	50.789786959067 15.2387230005115 739.539062
402	sm_58	medium	50.7900720275939 15.2389499824494 740.402893
403	sm_59	medium	50.790148973465 15.2392140123993 739.429016
404	sm_6	medium	50.7826449908316 15.2492820192128 750.892395
405	sm_60	medium	50.7904949784279 15.2394679840654 743.30481
406	sm_61	medium	50.7907369639724 15.2395320218056 745.232361
407	sm_62	medium	50.7909750100225 15.2393420040607 755.97699
408	sm_63	medium	50.7910940330476 15.2395190298557 760.74884
409	sm_64	medium	50.7913500163704 15.2398620173335 763.431702
410	sm_65	medium	50.7916410360485 15.2398600056767 769.020081
411	sm_66	medium	50.791925014928 15.2402500156313 777.44165
412	sm_68	medium	50.7926340401173 15.2404299750924 792.574158
413	sm_69	medium	50.7928269915283 15.2402950264513 801.777832
414	sm_7	medium	50.7830350007862 15.2470589708537 728.131104
415	sm_70	medium	50.7927949726582 15.2407000400126 796.141602
416	sm_71	medium	50.7928229682148 15.2410779800266 794.370789
417	sm_72	medium	50.7893149740994 15.2506389655173 743.709839
418	sm_73	medium	50.7895429618657 15.2502330299467 748.693054
419	sm_74	medium	50.7894970290363 15.2497059758753 753.044128
420	sm_75	medium	50.7891889940947 15.2495619747788 749.15387
421	sm_76	medium	50.7892490085214 15.2492199931294 756.506897
422	sm_77	medium	50.7893360126764 15.2488340064883 765.781067
423	sm_78	medium	50.7894309796393 15.2514189854264 741.621033
424	sm_79	medium	50.7894690334797 15.2518069837242 739.69458
425	sm_8	medium	50.7833359949291 15.2465610019863 710.835876
426	sm_80	medium	50.7896670140326 15.2516960073262 740.414734
427	sm_81	medium	50.7896270323545 15.2521300222725 738.929871
428	sm_82	medium	50.789786959067 15.2521639689803 738.356567
429	sm_83	medium	50.789786959067 15.2521639689803 738.356567
430	sm_84	medium	50.7955210190266 15.258239004761 803.591187
431	sm_85	medium	50.7953340187669 15.2588089741766 799.554504
432	sm_86	medium	50.7958400342613 15.2593920193613 808.523499
433	sm_87	medium	50.7958579715341 15.2598780021071 810.498291
434	sm_88	medium	50.7961560320109 15.2592399716377 821.849976
435	sm_89	medium	50.7962970156223 15.2586099877954 824.072937
436	sm_9	medium	50.7833919860423 15.2468070108443 711.670471
437	sm_90	medium	50.796558028087 15.2587560005486 830.529358
438	sm_91	medium	50.7969610299915 15.25919303298 841.916138
439	sm_92	medium	50.7974500302225 15.2595569752157 857.863647
440	sm_93	medium	50.7973419874907 15.2601159643382 857.213257
441	sm_94	medium	50.793310040608 15.2458630409092 752.805176
442	sm_95	medium	50.7934459950775 15.2460939623415 755.178528
443	sm_96	medium	50.7933029998094 15.2466230280697 774.075562
444	sm_97	medium	50.7930340245366 15.2465849742293 775.033325
445	sm_98	medium	50.7929930370301 15.2469070069492 782.2854
446	sm_99	medium	50.7931020017713 15.2470710407943 786.308533
